# Supplementary material for: Cenobamate (YKP3089) and Drug-Resistant Epilepsy: A Review of the Literature
Source: Medicina (Kaunas). 2023 Jul 28;59(8):1389. doi: 10.3390/medicina59081389 (PMC10456719; doi:10.3390/medicina59081389)
Supplement: Supplementary file 1 [file medicina-59-01389-s001.zip]

Archive with 1 entries (1 files):
- medicina-2451890-supplementary.pdf
